# Supplementary material for: Phytofabrication of Silver Nanoparticles Using Three Flower Extracts and Their Antibacterial Activities Against Pathogen Ralstonia solanacearum Strain YY06 of Bacterial Wilt
Source: Front Microbiol. 2020 Sep 15;11:2110. doi: 10.3389/fmicb.2020.02110 (PMC7522305; doi:10.3389/fmicb.2020.02110)
Supplement: Supplementary file 1 [file Data_Sheet_1.zip]

Archive with 8 entries (6 files):
- supplymentary materials/supplementary Figure/
- supplymentary materials/supplementary Figure/Figure S1.jpg
- supplymentary materials/supplementary Figure/Figure S2.jpg
- supplymentary materials/supplementary Figure/Figure S3.jpg
- supplymentary materials/supplementary Figure/Figure S4.jpg
- supplymentary materials/supplementary Figure/Figure S5.jpg
- supplymentary materials/supplymentary material.doc
- supplymentary materials/
